# Supplementary material for: Antibodies to the RBD of SARS-CoV-2 spike mediate productive infection of primary human macrophages
Source: Nat Commun. 2024 Dec 30;15:10764. doi: 10.1038/s41467-024-54458-w (PMC11686093; doi:10.1038/s41467-024-54458-w)
Supplement: Supplementary file 4 — Source Data [file 41467_2024_54458_MOESM4_ESM.xlsx]

## Sheet: Figure 1a
HeLa-ACE cells
% infection (relative to virus-only, no-antibody control)
	GROUP 1																			GROUP 2										GROUP 3																		GROUP 4
	P003_014				P054_004				P054_027				VA14_41			VA14_R39				P008_108				P054_003			VA14_026			P003_017				P008_003					P008_018				P008_081					P008_015
mAb ug/ml	Rep 1	Rep 2	Rep 3		Rep 1	Rep 2	Rep 3		Rep 1	Rep 2	Rep 3		Rep 1	Rep 2		Rep 1	Rep 2	Rep 3	Rep 4	Rep 1	Rep 2	Rep 3	Rep 4	Rep 1	Rep 2	Rep 3	Rep 1	Rep 2		Rep 1	Rep 2	Rep 3	Rep 4	Rep 1	Rep 2	Rep 3	Rep 4	Rep 5	Rep 1	Rep 2	Rep 3	Rep 4	Rep 1	Rep 2	Rep 3	Rep 4	Rep 5	Rep 1	Rep 2
0.0007622																			91.069	85.6	75.018	110.277	86.719																							142.358	97.827
0.00228624		85.444			78.008	107.181					107.76		111.24	105.309			97.998	113.362	90.132	81.11	90.476	96.153	76.479	93.04	111.166	72.938	109.25	95			109.175		104.16	100	97	107.9	122		112.01	90.69	112.37	127.394	81.656	105.339	102.317	106.802	100.529	91.966
0.00685871		98.269	109.455		68.212	98.716	85.777		106.6	104.36	95.79		101.1	75.112			90.248	103.931	71.107	72.04	75.23	77.125	58.579		100.418	85.542	89.86	91.121			98.74	95.392	102.36	113.2	72	93.1	96.6	89.45	92.7	84.36	102.502	107.695	84.872	94.478	91.496	100.417	100.499	87.482
0.0205761		92.622	99.966		74.611	101.036	97.368		101.35	88.38	88.39		92.95	80.704			80.518	105.617	67.513	56.02	44.571	53.334	56.713	74.86	111.188	89.871	83.3	90.339			103.67	105.991	95.29	96.5	87.8	85.1	80.8	94.878	91.16	75.27	95.262	95.009	70.923	72.221	63.634	80.305	80.666	90.178
0.0617284		90.896	88.086		65.063	88.959	97.144		82.95	69.94	75.36		88.3	79.43			73.169	95.934	60.748	34.75	27.749	22.922	36.813	76.55	89.098	74.151	73.4	76.973			86.586	73.506	89.9	79.2	71.1	65.5	66.3	75.075	79.39	61.19	77.606	80.424	54.482	54.645	53.024	63.592	74.948	83.459
0.185185	108	98.434	87.408		74.585	95.818	90.384		92.19	79.08	78.84		92.42	109.585			63.16	88.653	44.777	7.54	12.071	4.254	24.094	65.76	85.433	79.999	69.76	70.715		103	90.982	78.077	89.68	50	64.8	41.4	36.4	70.144	56.3	49.16	63.501	63.651	31.285	32.456	27.326	45.301	63.73	72.115
0.555556	92	104.265	95.442		68.689	88.936	89.435		83.45	80.59	71.14		90.46	105.33			45.403	59.693	30.282	0.88	1.086	0.38	3.552	63.22	83.144	57.644	49.63	73.632		85	74.027	56.511	72.84	26.3	38.8	8.2	5.9	39.531	36.56	30.45	31.751	40.714	17.919	18.832	21.31	37.89	33.034	50.591
1.66667	100	109.792	87.01		71.261	95.738	101.058		80.35	87.46	87.47		90.87	103.324			19.761	26.032	11.313	0.17	-0.042	0.067	0.104	53.2	41.917	36.199	32.01	55.995		52	69.207	38.088	53.17	2.1	5.2	0.3	0.4	10.261	16.53	7.27	8.022	12.725	8.835	8.196	10.693	8.422	12.216	15.695
5	90	110.587	91.34		83.47	81.963	89.266		76.57	81.66	85.25		61.27	74.901			0.964	0.63	0.143	0.08	-0.038	-0.027	0.037	52.52	13.933	24.883	5.28	15.161		28	35.628	21.096	35.94	0.1	0.3	-0.1	0.1	0.966	2.46	1.33	0.856	1.606	2.913	4.09	4.334	1.869	2.575	1.533
15	79	111.429	96.888		96.199	71.483	95.76		88.27	68.2	83.64		26.5	28.696			-0.062	-0.076	-0.105	-0.02	-0.04	-0.064	0.065	46.16	4.152	5.182	0.12	0.203		11	10.282	10.369	20.96					0.089	0.22	0	-0.017	-0.065	0.726	1.253	0.695	0.493	0.356	0.275
45	96	114.39	93.995			39.14	80.022		91.63	79.67	101.75		2.99	2.51			-0.041	-0.078							0.606	4.806	-0.05	0.07		1	0.477	1.296	1.11					0.035	0.07	-0.06	-0.068	-0.14	0.017	0.136	-0.016			0.119
135			67.652				23.606		50.65	56.09																		0.067
THP-1 cells
Fold increase (relative to virus-only, no-antibody control)
	GROUP 1																			GROUP 2										GROUP 3																		GROUP 4
	P003_014				P054_004				P054_027				VA14_41			VA14_R39				P008_108				P054_003			VA14_026			P003_017				P008_003					P008_018				P008_081					P008_015
mAb ug/ml	Rep 1	Rep 2	Rep 3	Rep 4	Rep 1	Rep 2	Rep 3	Rep 4	Rep 1	Rep 2	Rep 3	Rep 4	Rep 1	Rep 2	Rep 3	Rep 1	Rep 2	Rep 3	Rep 4	Rep 1	Rep 2	Rep 3	Rep 4	Rep 1	Rep 2	Rep 3	Rep 1	Rep 2	Rep 3	Rep 1	Rep 2	Rep 3	Rep 4	Rep 1	Rep 2	Rep 3	Rep 4	Rep 5	Rep 1	Rep 2	Rep 3		Rep 1	Rep 2	Rep 3	Rep 4	Rep 5	Rep 1	Rep 2
0.0007622																			0.773	3.1	8.23	6.798	1.633																							2.605	1.071
0.00228624		1.257		1.022	0.771	0.991		0.86			0.654	1.129	1.17	1.23	1.336		23.785	3.791	1.727	5.32	28.36	6.25	4.397	1.042	1.206	0.799		19.51			1.298		0.82	2.1	0.65	1.44	1.314		1.121	0.89	3.074		2.875	1.432	1.671	7.087	1.101	41.519	70.403
0.00685871		1.005	0.859	1.72	1.098	1.164	1.171	1.801	0.811	1.348	0.864	2.392	2.553	2.79	5.244	22.18	123.194	25.768	17.409	31.2	278.2	76.49	29.648	2.44	1.482	0.729	8.777	63.47	5.975		2.639	0.983	4.01	5.5	1.09	1.21	1.271	2.802	1.25	4.127	8.657		1.589	4.092	5.903	12.395	2.173	304.415	641.949
0.0205761		1.005	0.982	1.425	1.472	3.793	1.329	3.871	2.278	0.701	0.584	5.43	12.872	17.96	35.503	48.78	891.128	251.324	341.023	49.81	767.02	211.31	137.889	2.917	5.779	0.903	35.745	291.02	16.864		12.607	0.983	1.85	5.1	3.12	3.19	1.398	16.724	1.034	7.243	35.663		1.513	2.496	7.224	62.298	5.238	793.228	2141.99
0.0617284		1.55	0.9	4.704	1.659	9.483	1.994	7.715	10.965	4.016	2.921	14.113	32.021	289.85	301.839	92.23	2896.75	980.515	3324.91	64.97	473.47	110.925	190.415	5.744	16.583	3.299	57.766	1223.61	131.78		35.393	2.761	12.2	16.8	3.01	4.99	1.314	14.224	7.155	22.346	56.424		1.097	11.703	6.119	100.356	21.012	1214.32	3559.95
0.185185	1.1	9.005	10.721	24.57	1.822	56.336	6.329	15.054	47.992	29.111	9.206	77.419	43.883	1798.92	1149.7	117.23	3760.07	1710.08	6361.66	4.02	73.47	22.825	67.286	63.095	76.055	18.958	115.16	1924.91	609.831	21.83	42.387	4.312	22.67	25.5	2.21	4.34	1.61	14.914	14.784	38.853	97.977		1.74	1.882	2.183	35.405	56.012	1120.17	3369.82
0.555556	19	72.209	43.949	132.473	16.285	220.776	74.019	42.258	154.479	135.094	59.182	430.632	159.681	2404.94	1776.8	90.05	2932.26	1655.89	4756.14	4.11	5.48	6.01	70.477	122.976	77.538	69.653	127.394	1599.76	775.212	22	63.874	8.322	44.35	11.4	3.17	1.79	2.288	9.095	15.259	30.514	78.932		1.248	1.309	4.205	10.712	64.851	555.759	1481.1
1.66667	43.3	134.031	74.23	199.691	43.808	298.836	260.332	131.935	274.923	187.628	121.051	555.914	122.819	2226.09	1506.89	37.61	812.951	292.941	1207.41	1.9	1.53	4.692	1.432	219.509	89.874	200.243	49.734	286.09	561.123	19.6	39.707	3.102	51.42	2	1.13	1.1	5.466	5.776	9.612	17.243	48.835		1.4	1.391	4.528	3.883	2.56	47.468	133.091
5	27	139.686	71.939	260.766	93.224	289.181	329.177	276.478	267.027	216.321	152.547	592.917	72.447	1759.18	1120.52	1.28	7.361	3.072	48.273	0.89	2.45	1.815	2.513	276.86	139.146	198.681	3.723	16.56	63.856	6	9.969	1.324	12.2	1.1	0.92	0.95	5.085	1.983	3.319	2.894	6.1		0.983	1.432	1.078	1.084	1.577	1.424	6.64
15	58	93.487	21.361	247.352	61.846	238.707	270.111	440.228	296.815	212.574	154.299	689.341	23.351	336.22	228.125	1.38	0.833	1.029	1.455	1.3	2.98	0.685	2.613	206.726	97.965	155.243	1.223	0.97	1.102	1	1.675	0.946	2.67				1.737	1.422	0.991	0.771	2.977		1.589	1.228	1.078	1.505	1.577	1.519	2.258
45	64	31.874	6.384	272.285		169.224	254.826	482.07	214.093	216.294	119.393	632.218	3.245	4.61		1.49	0.868	1.046						44.762	51.005		1.011	0.73	1.61	1	1.173	0.794	0.95					1.595	1.121	0.959	1.084		1.059	0.859	1.078			1.234	2.823
135			5.033				86.076		96.178	81.617						1.12											1.011		1.653
[truncated: 31 more columns]

## Sheet: Figure 1b
Fold increase (relative to virus only control)
	Group 1						Group 2						Group 3						Group 4						Group 5						Group 6						Group 7
	Rep 1	Rep 2	Rep 3	Rep 4	Rep 5	Rep 6	Rep 1	Rep 2	Rep 3	Rep 4	Rep 5	Rep 6	Rep 1	Rep 2	Rep 3	Rep 4	Rep 5	Rep 6	Rep 1	Rep 2	Rep 3	Rep 4	Rep 5	Rep 6	Rep 1	Rep 2	Rep 3	Rep 4	Rep 5	Rep 6	Rep 1	Rep 2	Rep 3	Rep 4	Rep 5	Rep 6	Rep 1	Rep 2	Rep 3	Rep 4	Rep 5	Rep 6
CR3022	159.7	109.5	77.7
P003-014	64	139.7	74.23	272	162
P054-004	93.22	298.8	329.2	482
P054-027	296.8	216.3	154.3	689	250
VA14-1	665.9	42.34	171.653	595.795
VA14-4	207.3	885.7	739.5
VA14-41	159.7	2405	1777
VA14-R39	117.2	3760	1710	6361.66
P008-108							767	211	190
P054-003							276.9	139	200.2
VA14-26							127.4	1925	775.212
P008-003													25.5	9.1	7.93	4.99	25	16.72
P008-018													15.26	38.8	97.98
P008-081													2.875	11.7	7.224	100.356
P003-017													22	63.87	8.33	51.42
VA14-43													17.99	15.7
VA14-R33													8.793	7.92
VA14-R37													44.03	9.706	8.22
P008-015																			1214.32	3560	1254	790
P008-038																			7.75	18	22.66	10.89
P008-087																			1.248	1.432	1.725	5.485
VA14-019																			17.22	12.09	13.856
VA14-033																			1501	1271.74	823.915
VA14-061																			291.1	250
P008-039																									5.68	1.48	3.305
P008-051																									0.9	1	1.5
P008-052																									1.636	1.369	2.39
P008-056																															2.712	2.17	1.7
P003-027																															2	1.7	3.881
P008-060																																					1.257	1.379	1.311	1.607
Summary data (log 10 transformed)
	Group 1	Group 2	Group 3	Group 4	Group 5	Group 6	Group 7
	Rep 1	Rep 1	Rep 1	Rep 1	Rep 1	Rep 1	Rep 1
	2.153	2.59	1.172	3.232	0.543	0.387	0.143
	2.478	2.313	1.705	1.171	0.255	0.403
	2.507	2.974	1.336	0.393	0
	2.467		1.561	1.158
	2.786		1.227	3.142
	3.161		0.922	2.464
	3.27		1.315

## Sheet: Figure 1c & d
	IC50	Peak fold	Peak ADE conc
RBD -P008-003	0.1536	13.202	0.1499
RBD-P008-015	0.3446	2009.52	0.0617
RBD-P008-018	0.2184	27.0293	0.3704
RBD-P008-038	0.2044	14.8238	0.1132
RBD-P008-81	0.0721	7.2673	0.0282
RBD-P008-108	0.0206	347.765	0.0343
RBD-P003-014	45	137.55	24.1667
RBD-P003-017	1.8868	36.4056	0.8334
RBD-P054-003	4.387	38.38	5
RBD-P054-004	56.665	300.827	24.1668
RBD-P054-027	135	339.194	20
RBD-VA14_1	20.89	354.129	5
RBD-VA14_4	7.7935	610.838	6.1113
RBD-VA14_41	8.1035	1447.14	0.5557
RBD-VA14_R39	0.2887	1938.65	0.1852
RBD-VA14_26	0.4239	1026.15	0.3704
RBD-VA14_43	0.032	17.9885	0.0617
RBD-VA14_R33	0.0922	8.7931	0.1852
RBD-VA14_R37	0.0849	44.0278	0.1852
RBD-VA14_19	3.063	17.2222	0.5557
RBD-VA14_33	0.0695	1500.89	0.0617
RBD-VA14_61	0.0407	291.094	0.0206

## Sheet: Figure 1e
	THP-1 cells				HeLa ACE-2 cells
	Rep 1	Rep 2	Rep 3		Rep 1	Rep 2
Ctrl mAb	100	100	100		100	100
CD64 (FcgRI)	7.97	3	7		51.33	72
CD32 (FcgRII)	46.27	56	73		74.42	76
CD16 (FcgRIII)	91.09	86	103		71.47	84
All FcR	9.05	7	25		45.2	75

## Sheet: Figure 2
HeLa-ACE cells
% infection (relative to virus-only, no-antibody control)
	GROUP 1																																					GROUP 2
	P054_027																	P003_014																				P008_108
	WT (B.1)			WT D614G				Alpha B.1.1.7			Delta B.1.617.2			Omicron BA.1				WT (B.1)				WT D614G				Alpha B.1.1.7				Delta B.1.617.2				Omicron BA.1				WT (B.1)			WT D614G				Alpha B.1.1.7		Delta B.1.617.2
mAb ug/ml	Rep 1	Rep 2		Rep 1	Rep 2	Rep 3		Rep 1	Rep 2	Rep 3	Rep 1	Rep 2		Rep 1	Rep 2	Rep 3	Rep 4	Rep 1	Rep 2			Rep 1	Rep 2	Rep 3	Rep 4	Rep 1	Rep 2			Rep 1	Rep 2			Rep 1	Rep 2	Rep 3	Rep 4	Rep 1	Rep 2	Rep 3	Rep 1	Rep 2	Rep 3	Rep 4	Rep 1	Rep 2	Rep 1	Rep 2	Rep 3
0.0007622																																						94.67	92.233	97.438	85.6	75.018	110.277	86.719	106.334	95.91	98.2	110.641	93.224
0.00228624	59.306	98.391				107.76		70.162	88.852	95.054	95.681	97.64		82.706	88.248	75.804	86.833	96.09					85.444			76.87	96.2			109.24	106.43			78.117	100.396	81.953	81.876	80.16	74.756	93.644	81.11	90.476	96.153	76.479	85.593	96.72	88.25	105.409	83.774
0.00685871	66.655	101.558		106.6	104.36	95.79		99.642	99.485	111.044	89.767	92.64		67.214	91.391	66.695	60.844	88.52	98.949				98.269	109.455		109.02	93.29			84.26	100.17			81.555	90.035	61.682	73.114	72.94	60.899	88.37	72.04	75.23	77.125	58.579	65.023	82.65	72.859	98.17	60.257
0.0205761	67.714	97.787		101.35	88.38	88.39		105.324	97.463	112.915	94.722	81.94		69.126	89.303	77.547	75.946	83.52	110.609				92.622	99.966		98.4	96.87			85.88	98.47				93.974	68.71	84.974	60.93	37.08	79.21	56.02	44.571	53.334	56.713	45.665	55	56.527		22.06
0.0617284	62.361	99.108		82.95	69.94	75.36		106.591	95.084	103.073	99.891	96.52		73.854	86.928	68.566	102.665	95.4	89.513				90.896	88.086		104.28	94.02			74.4	100.7			70.097	97.5	81.573	79.867	36.35	11.076	46.773	34.75	27.749	22.922	36.813	18.085	23.57	31.087	33.582	3.618
0.185185	75.02	105.516		92.19	79.08	78.84		99.665	94.496	102.466	99.627	91.74		79.247	73.254	73.74	89.21	114.28	106.425			108	98.434	87.408		99.44	103.93			93.51	79.75			69.564	81.848	76.404	97.19	8.68	0.638	8.649	7.54	12.071	4.254	24.094	3.499	5.28	5.769	0.188	0.225
0.555556	58.477	104.132		83.45	80.59	71.14		94.995	94.304	109.546	104.658	100.31		68.991	67.781	74.864	91.98	82.86	88.869			92	104.265	95.442		99.9	95.99			94	76.34			65.038	79.278	75.779	96.924	0.8	0.01	0.171	0.88	1.086	0.38	3.552	0.224	0.53	0.127	0.02	0.089
1.66667	67.366	82.632		80.35	87.46	87.47		103.211	98.328	117.984	99.252	88.45		68.516	80.595	88.252	82.803	70.54	93.641			100	109.792	87.01		100.59	99.22			71.68	84.67			61.069	87.168	86.381	104.738	0.17	0.025	-0.016	0.17	-0.042	0.067	0.104	0.098	0.31	0.002	0.019	0.053
5	72.882	84.042		76.57	81.66	85.25		96.774	90.186	104.009	104.104	70.78		72.576	76.38	82.228	81.024	66.19	96.226			90	110.587	91.34		90.12	100.33			87.8	104.21			61.831		82.44	97.142	0.31	-0.007	-0.054	0.08	-0.038	-0.027	0.037	0.161	0.21	0.033	-0.019	0.039
15	65.152	107.913		88.27	68.2	83.64		108.919	98.585	113.473	101.387	86.74		70.451	62.833	84.431	103.102	75.7	82.818			79	111.429	96.888		92.39	108.22			91.66	108.77			79.914		102.366	102.085	0.18	-0.042		-0.02	-0.04	-0.064	0.065	0.105	0.01	-0.106	-0.088	-0.041
45	54.427	111.969		91.63	79.67	101.75		101.097	101.053	117.307	56.204	70.09		52.241	80.451	81.409	116.202	89.45	84.495			96	114.39	93.995		92.01	116.63			91.91	112.42			74.476		103.139	129.301
135				50.65	56.09														60.772					67.652
THP-1 cells
Fold increase (relative to virus-only, no-antibody control)
	GROUP 1																																					GROUP 2
	P054_027																	P003_014																				P008_108
	WT (B.1)			WT D614G				Alpha B.1.1.7			Delta B.1.617.2			Omicron BA.1				WT (B.1)				WT D614G				Alpha B.1.1.7				Delta B.1.617.2				Omicron BA.1				WT (B.1)			WT D614G				Alpha B.1.1.7		Delta B.1.617.2
mAb ug/ml	Rep 1	Rep 2	Rep 3	Rep 1	Rep 2	Rep 3	Rep 4	Rep 1	Rep 2		Rep 1	Rep 2	Rep 3	Rep 1	Rep 2	Rep 3	Rep 4	Rep 1	Rep 2	Rep 3	Rep 4	Rep 1	Rep 2	Rep 3	Rep 4	Rep 1	Rep 2	Rep 3	Rep 4	Rep 1	Rep 2	Rep 3	Rep 4	Rep 1	Rep 2			Rep 1	Rep 2	Rep 3	Rep 1	Rep 2	Rep 3	Rep 4	Rep 1	Rep 2	Rep 1	Rep 2	Rep 3
0.0007622																																						4.05	6.012	1.014	3.1	8.23	6.798	1.633	1.062	0.531	18.8	1.613	1.64
0.00228624	0.871		0.967			0.654	1.129		0.915		0.805		2.234	0.909	1.429	1.761	1.311	0.747	0.818	0.636			1.257		1.022	0.77	0.8			1.494	0.714	0.872	0.85	1.281	2.347			29.97	11.742	1.072	5.32	28.36	6.25	4.397	0.973	0.863	58.88	1.971	6.667
0.00685871	0.912	1.182	1.45	0.811	1.348	0.864	2.392	0.958	0.784		0.766	0.905	1.035	1.033	1.327	1.461	1.274	1.452	1.273	1.043	1.333		1.005	0.859	1.72	2.18	0.9	1.217	0.95	0.651	0.857	0.599	1.32	1.24	1.888			185.66	22.294	3.062	31.2	278.2	76.49	29.648	0.819	0.907	159.78	21.823	18.466
0.0205761	0.912	1.318	1.578	2.278	0.701	0.584	5.43	0.996	0.915		0.92	3.429	4.986	1.529	1.888	1.724	1.836	0.954	2.045	0.763	1.412		1.005	0.982	1.425	1.23	1.16	0.929	1.14	3.755	0.952	3.733	0.98	1.405	1.429			193.04	31.342	24.593	49.81	767.02	211.31	137.889	4.115	2.81	151.09	13.241	58.624
0.0617284	1.908	1.5	3.028	10.965	4.016	2.921	14.113	0.881	4.052		20.153	6.81	29.019	1.281	1.939	2.923	1.611	0.954	1.091	1.628	1.647		1.55	0.9	4.704	1.26	1.06	2.212	1.18	2.989	1.429	7.112	1.61	1.612	1.582			53.69	7.264	43.675	64.97	473.47	110.925	190.415	16.195	10.022	22.07	5.914	33.175
0.185185	12.028	4.636	16.845	47.992	29.111	9.206	77.419	4.33	0.98		170.421	33	103.733	1.942	2.806	1.574		1.659	1.227	3.842	1.647	1.1	9.005	10.721	24.57	1.19	0.99	0.819	1.21	19.732	9.286	40.817	2.67	1.322	1.429			6.23	5.761	10.163	4.02	73.47	22.825	67.286	15.73	16.283	1.99	1.732	1.402
0.555556	95.889	23.318	92.799	154.479	135.094	59.182	430.632	9.08	1.471		437.28	28.143	438.515	2.727	6.122	1.424	1.986	23.599	3.591	14.402	3.529	19	72.209	43.949	132.473	2.03	2.01	0.973	1.73	76.705	24.524	116.975	24.47	1.818	2.5			1.27	3.319	3.062	4.11	5.48	6.01	70.477	2.08	6.659	1.88	1.075	1.243
1.66667	333.104	70.773	201.107	274.923	187.628	121.051	555.914	24.138	3.856		555.594	87.333	600.014	7.893	8.52	1.461	1.611	49.23	13.364	40.534	11.569	43.3	134.031	74.23	199.691	3.3	1.68	2.522	7.12	137.28	26.476	227.371	53.25	2.314	2.092			0.76	3.037	1.091	1.9	1.53	4.692	1.432	1.15	0.996	1.99	2.668	1.217
5	419.143	59.818	231.336	267.027	216.321	152.547	592.917	16.475	14.346		485.69	67.857	823.542	6.818	8.01	1.311	1.349	35.005	4.5	43.919	14.392	27	139.686	71.939	260.766	9.54	3.5	2.942	6.14	146.169	41.095	230.913	26.96	2.025	1.888			0.74	1.472	1.321	0.89	2.45	1.815	2.513	1.018	0.907	2.21	1.334	1.138
15	361.348	66.091	258.524	296.815	212.574	154.299	689.341	16.82	11.83		476.226	75.143	600.586	3.884	4.184	2.735	1.237	29.032	4.636	36.718	18.275	58	93.487	21.361	247.352	7.39	1.87	1.239	10.42	169.157	40.286	213.093	15.95	1.86	2.245			1.96	2.16		1.3	2.98	0.685	2.613	0.973	1.217	1.53	1.115	1.243
45	309.919	32.273	208.13	214.093	216.294	119.393	632.218	26.169	11.928		240.077	37.905	214.537	1.86	1.429	1.386	1.349	10.203	3.636	37.354	10.039	64	31.874	6.384	272.285	8.85	2.03	1.659	8.01	132.567	26.333	254.918	7.91	1.322	3.061
135		30.545		96.178	81.617							2.095									4.275			5.033				0.929	4.87
[truncated: 49 more columns]

## Sheet: Figure 3a
% infection of THP-1 cells
Log10 transformed
VIRUS	No mAb						P003_014						P054_027						P008_087
None	-0.6198	-0.2218	-0.2218	-0.4685	-0.5376	-1.301	-1	-0.3565	-0.301	-0.301	-0.4815	-0.5229	-0.699	-0.5686	-0.301	-0.2218	-0.3279	-0.699	-0.5229	-0.7696	-0.7212	-1.0362
WT (B.1)	-0.5686	-0.301	-0.301	-0.6383	-0.5229	-1	0	-0.1192	0	-0.0458	-0.3188	0.4624	0.75587	-0.2518	0.25527	0.38021	-0.1805	0.75587	-1.3979	-0.3565	-0.6778	-0.7959
Alpha	-0.6198	-0.3979	-0.2218	-0.5376	-0.4318	-1	0.51851	-0.0555	0.23045	0.25527	0.03743	0.73239	1.18752	0.06446	0.61278	0.69897	-0.1024	0.95424	-1	-0.5086	-1.2924	-0.8861
Beta	-0.699	-0.301	-0.301	-0.7447	-1.0315	-0.5229	-0.3979	-0.301	-0.0969	-0.3098	0.01284	0.14613	-0.4559	0.04139	-0.0969	0.08991	-0.0706	0.59106	-0.2218	-0.585	-1.2076	-0.6198
Delta	-0.7212	-0.301	-0.301	-0.5376	-0.4559	-1	1.49276	0.53656	1.30963	1.3075	0.66087	1.55023	1.60423	1.11394	1.39967	1.3962	0.42651	1.75358	-0.699	-0.7959	-0.7959	-1.0757
Omicron	-0.9208	-0.2218	-0.301	-0.3468	-0.4318	-1	-1	-0.2218	-0.301	-0.5229	-0.5686	-0.699	-0.6021	0.07918	-0.1549	-0.5086	-0.3768	-0.699	-1	-0.6021	-0.9208	-1.1367

## Sheet: Figure 3b
PFU/ml in THP-1 cell culture supernatant
Log10 transformed
VIRUS	No mAb			P003_014			P054_027			P008_087
None	0	0	0	0	0	0	0	0	0	0	0	0
WT (B.1)	2.30103	2.39794	2.39794	3.17609	4.39794	3.69897	3	4.30103	4.47712	0	0	0
Alpha	2.17609	2.47712	2.17609	4	4.47712	4.17609	4.17609	4.30103	4	0	0	0
Beta	2.39794	1.69897	2.17609	3	2.69897	3.17609	2.69897	4.17609	3.60206	0	0	0
Delta	1.69897	2	2	4.69897	5.47712	4.39794	3.69897	5.17609	5.30103	0	0	0
Omicron	1.69897	1.69897	1.69897	2.30103	0	1.69897	1.69897	0	0	0	0	0

## Sheet: Figure 3c
% infection of THP-1 cells
TREATMENT	No mAb			P003_014			P054_027			P008_087
None	0	0.02	0.3	7.7	15.7	12.1	15	42.9	21.8	0.2	0.021	0.53
Remdesivir	0.1	0.14	0.68	0.2	0.074	0.63	0.1	0.17	0.68	0.2	0.12	1.33

## Sheet: Figure 4
% infection of THP-1 cells
Log10 transformed
Wildtype virus (B.1)
DAY	No virus			No mAb			P003_014			P054_027			P008_087
0
1		-1.09	-1		-0.85	-1		-0.51	-0.52		-0.36	-0.4		-0.43	-1
2	-0.77	-0.59	-0.52	-0.74	-0.66	-1	-0.44	-0.85	-0.22	-0.28	-0.11	0.43	-0.77	-0.96	-0.4
3	-0.72	-1.44	-1	-0.77	-1.43	-1	-0.54	-0.59	0	0.55	0.31	0.76	-0.89	-1.52	-1.4
4	-1.17	0	-1	-1.01	-1.57	-1	-1.08	-0.96	0	0.37	0.31	0.77	-1.09	-1.2	-1
7	-0.85	-1.39	-1	-0.82	-1.44	-1	-0.82	-1.01	-0.1	0.59	-0.38	0.78	-1.49	-0.7	-0.7
Alpha virus (B.1.1.7)
DAY	No virus			No mAb			P003_014			P054_027			P008_087
0
1	-1.09	-1		-1.34	-1		-1.01	-0.3		-0.48	-0.52		-0.1	-0.52
2	-0.59	-0.52		-1.24	-1.4		-0.47	-0.15		0.53	0.61		-1.43	-0.7
3	-1.44	-1		-1.44	-1		-0.49	0.52		0.79	1.19		-1.52	-0.7
4	0	-1		-1.89	-1		-0.15	0.43		0.53	1.08		-1.8	-1.52
7	-1.39	-1		-1.18	-1		-0.8	0.08		0.06	0.26		-1.01	-0.7
Delta virus (B.1.617.2)
DAY	No virus			No mAb			P003_014			P054_027			P008_087
0
1		-1.09	-1		-0.96	-1		-0.14	0.23		0.21	0.53		-0.82	-1
2	-0.77	-0.59	-1	-0.68	-1.64	-0.7	0.15	0.75	1.25	1.16	1.53	1.69	-0.66	-1.46	-0.7
3	-0.72	-1.44	-1	-0.96	-1.07	-0.7	0.4	0.6	1.49	1.51	1.09	1.6	-0.57	-1.55	-0.7
4	-1.17	0	-1	-1.14	-1.54	-1	0.41	0.53	1.38	1.72	1.11	1.66	-1.77	-1.31	-0.7
7	-0.85	-1.4	-1	-0.6	-1.41	-1	0.38	-0.19	1.04	1.53	0.09	1.35	-1.33	-0.28	-0.52
PFU/ml in THP-1 cell culture supernatant
Log10 transformed
Wildtype virus (B.1)
DAY	No virus			No mAb			P003_014			P054_027			P008_087
0		0			5.7			5.7			5.18			6
1		0	0		4.7	4.3		4.4	4.3		4.7	4		3.7	3
2	0	0	0	3	4.18	4	3.7	3.18	4	3.54	4.4	4.7	0	1.7	2.18
3	0	0	0	2.7	3.3	2.4	3.7	4	3.18	5	4.7	4.65	0	0	1.7
4	0	0	0	2.3	2.4	2.7	2.18	3.18	4	4.4	4.7	4.54	0	0	0
7	0	0	0	0	0	0	1.7	2.18	0	4	3.7	3.3	0	0	0
Alpha virus (B.1.1.7)
DAY	No virus			No mAb			P003_014			P054_027			P008_087
0	0			5			4.7			4.7			4.48
1	0	0		4.7	3.7		4.4	4		4.7	4.48		0	0
2	0	0		3.7	3.3		3.18	3.18		4.18	5.3		0	0
3	0	0		2.3	2.7		3.7	3.7		5.18	5		0	0
4	0	0		2.18	2.3		3.7	3		4.4	4.18		0	0
7	0	0		0	0		2.54	1.7		2.54	1.7		0	0
Delta virus (B.1.617.2)
DAY	No virus			No mAb			P003_014			P054_027			P008_087
0	0	0			4.7			5.18			5.3			4.65
1	0	0	0		4.3	4.18		4.4	4.18		4.7	4.78		3.3	3
2	0	0	0	3.17609	4	3.69897	4.7	5.54	5.7	6	6.18	6.18	0	0	0
3	0	0	0	2.74	2.7	2.74	5.18	4.7	4.9	5.85	5.6	5.95	0	0	0
4	0	0	0	1.7	0.1	1.7	3.7	4.7	4.4	5	5	4.7	0	0	0
7	0	0	0	0	0	0	2.7	3.18	2	3.74	3.4	2.7	0	0	0

## Sheet: Figure 5
A
% infection of iPSC-derived macrophages
	LAKO_1	XEGX_1	TOSS_3
mAb ug/ml
0	0	0	0
0.00228624	0.04464	0.08025	0
0.00685871	0.4171	0.2021	0
0.0205761	0.2756	0.5778	0
0.0617284	1.643	1.251	0
0.185185	0.5952	0.6906	0.4224
0.555556	1.891	1.147
1.66667	0.7466	0.4319	1.484
5	0.8642	0.5975
15	0.03695	0.1197	0.02372
45	0.0469
B
% infection of primary monocyte-derived macrophages
	No mAb			P003_014			P054_027			P008_015			VA14_001			P054_003			P008_087			P008_056
VIRUS	Donor 1	Donor 2	Donor 3	Donor 1	Donor 2	Donor 3	Donor 1	Donor 2	Donor 3	Donor 1	Donor 2	Donor 3	Donor 1	Donor 2	Donor 3	Donor 1	Donor 2	Donor 3	Donor 1	Donor 2	Donor 3	Donor 1	Donor 2	Donor 3
None	0	0	0	0.1263	0	0	0.27	0	0	0.02816	0	0	0	0.03337	0	0.2344	0.0209	0	0.2093	0.1433	0	0.009888	0	0
Delta	0	0.03549	0	0.1427	0.07811	0.094	1.24	0.84	0.078	2.527	3.257	3.389	0.2677	0	0	0.1624	0.4479	0.1	0	0	0	0	0.05151	0
Delta + ruxo	0.1264	0	0	0.2757	0.9171	0.532	2.5942	1.3919	0.691	28.54	62.45	56.851	6.442	2.308	2.157	0.4425	1.027	0.48	0.05482	0.08647	0	0.009348	0.03706	0.018
D
% infection of primary monocyte-derived macrophages (normalised to infection in the presence of control antibody)
		P008_015			P054_027
Blocking mAb		Donor 1	Donor 2	Donor 3	Donor 1	Donor 2	Donor 3
Ctrl mAb		100	100	100	100	100	100
CD64 (FcgRI)		10.44	17.54	6.02	22.57	4.4	3.71
CD32 (FcgRII) new		59.78	135.28	105.17	65.16	48	181.66
CD16 (FcgRIII)		113.65	134.13	100.01	147.61	54.79	120.87
Fc block		1.19	0.62	1.21	6.17	2.9	9

[truncated: 6 more sheets: Figure 6a, Figure 6b, Figure 6c, Figure 7a, Figure 7b, Figure 7c & d]
